# Supplementary material for: Weakened untuned gain control is associated with schizophrenia while atypical orientation-tuned suppression depends on visual acuity
Source: J Vis. 2023 Feb 1;23(2):2. doi: 10.1167/jov.23.2.2 (PMC9904333; doi:10.1167/jov.23.2.2)
Supplement: Supplement 1 [file jovi-23-2-2_s001.xlsx]

## Sheet: Sheet1
Supplemental Table 1. SGI Factor Loadings
Items	DI	PM	OI	FC
Every now and then colors seem more vivid to me than usual (PM)		0.761
Sometimes I find it difficult to focus on one visual sight to the exclusion of others (PM)	0.424	0.331
I find it hard to concentrate on just one thing (DI)	0.837
The silliest little things that are going on interest me (OI)	0.516
At times I have feelings of being flooded by sounds. (PM)		0.783
There are times when I can't concentrate with even the slightest sounds going on (DI)	0.507
Sometimes it seems like someone has turned the volume up-things seem really loud (PM)		0.638
There are days when indoor lights seem so bright that they bother my eyes (PM)		0.578
I notice background noises more than other people (OI)			0.769
I hear sounds but I can't make sense of them all because it's like trying to do 2 or 3 things at once. (PM)		0.417
For several days at a time I have such heightened awareness of sights and sounds that I cannot shut them out (PM)		0.581
It seems like I hear everything at once (PM)		0.468	0.378
I am easily distracted (DI)	0.882
It seems like I take in too much (PM)	0.391
When I am driving at night, I am bothered by the bright lights of oncoming traffic (FS)	0.439
It is hard to keep my mind on one thing when there's so much else going on (DI)	0.885
When I am in a group of people I have trouble listening to one person (DI)	0.407		0.361
My hearing is so sensitive that ordinary sounds become uncomfortable (PM)		0.345	0.479
It's not bad when just one person is speaking but if others join in, then I can't pick it up at all. I just can't get into tune with that conversation (PM)			0.314	0.325
Sometimes I notice background noises more than usual (PM)			0.763
Not only the color of things fascinates me but all sorts of little things like markings in the surface, attract my attention, too. (OI)	0.406
I find it difficult to shut out background noise and that makes it difficult for me to concentrate (DI)	0.568			0.306
I seem to always notice when automatic appliances turn on and off (like the refrigerator or the heating & cooling system) (OI)			0.475
I have feelings of being flooded by visual experiences, sights, or colors (PM)		0.833
When I am tired, the brightness of lights bothers me (FS)		0.339
There have been times when it seems that sounds and sights are coming in too fast (PM)		0.839
I can't focus on one sound or voice to the exclusion of others (PM)				0.322
At times I have trouble focusing because I am easily distracted (DI)	0.817
Background noises are just as loud or louder than the main noises (PM)			0.615
I cannot focus on visual images when I am tired or stressed (FS)	0.465
I have more trouble concentrating than others seem to have (DI)	0.774
Maybe it's because I notice so much more about things that I find myself looking at them for a longer time (OI)	0.454	0.375
Everything grips my attention even though I am not particularly interested in any of it (OI)			0.325
I seem to hear the smallest details of sound (OI)			0.758
When I'm tired sounds seem amplified (FS)			0.724
It seems that sounds are more intense when I'm stressed (FS)			0.667
DI = Distractibility, PM= Perceptual Modulation, OI = Overinclusion, FC = Focus and Concentration., FS = Fatigue and Stress. For ease of interpretation, loadings below .3 are omitted. Acronyms in parantheticals next to each item in the first column are the original factor assignments for each item from Hetrick, Erickson & Smith, 2013. The FC factor was not described in the original paper; however…
